# Supplementary material for: Understanding Key Factors Influencing Consumers’ Willingness to Try, Buy, and Pay a Price Premium for Mycoproteins
Source: Nutrients. 2022 Aug 11;14(16):3292. doi: 10.3390/nu14163292 (PMC9416216; doi:10.3390/nu14163292)
Supplement: Supplementary file 1 [file nutrients-14-03292-s001.zip]

Archive with 1 entries (1 files):
- nutrients-1836539-supplementary.pdf
